# Supplementary material for: A Universal Next-Generation Sequencing Protocol To Generate Noninfectious Barcoded cDNA Libraries from High-Containment RNA Viruses
Source: mSystems. 2016 Jun 7;1(3):e00039-15. doi: 10.1128/mSystems.00039-15 (PMC5069770; doi:10.1128/mSystems.00039-15)
Supplement: Table S1 [file sys003162028st2.xlsx]

## Sheet: Table S1
Supplemental Table 1. Representative output from by the SOP data analysis pipeline.
AF404756.1_West Nile isolate NY 2000-crow3356
Category	Count	Percent
Unmapped reads	35207	0.2592
Mapped reads	100629	0.7408
Total Reads	135836	1
Mapped nucleotides	26465347	0.729
Total sites	11029
Covered 3+ times	11019	0.9991
Average coverage	2399.63
Changes from reference sequence
Genome Position	Ref NT	Consensus NT	A	C	G	T
1285 **	T	C	10	1188	3	6
3840 **	T	C	24	9669	16	31
7015 **	C	T	1	3	5	1100
7826 **	T	C	14	1988	7	3
8067 **	G	A	1350	17	13	4
8859 *	C	A	3135	6	6	1
8862 *	A	G	12	4	3122	6
8880 *	A	G	7	0	3146	1
9123 **	C	T	0	2	4	777
10613 **	C	T	9	20	67	3494
10783 **	C	T	6	13	51	3306
* Changes engineered into the infectious clone
** Changes present in the virus stock, serving as an additional control for the method
