# Supplementary material for: A Universal Next-Generation Sequencing Protocol To Generate Noninfectious Barcoded cDNA Libraries from High-Containment RNA Viruses
Source: mSystems. 2016 Jun 7;1(3):e00039-15. doi: 10.1128/mSystems.00039-15 (PMC5069770; doi:10.1128/mSystems.00039-15)
Supplement: Table S2 [file sys003162028st3.xlsx]

## Sheet: Sheet1
Supplemental Table 2. Selected sequencing data generated by the SOP for multiple viruses across institutions. All sequencing was performed at JCVI and library construction was prepared at the indicated institutions.
Bold=MiSeq run, BacID=sample number				Bar graphs represent relative signal for each column.
Pool	Platform	Bac ID	Sample_Info	reads mapped	reads unmapped	% of genome covered	% reads mapped	% reads unmapped	Selected Reference
Libraries prepared at J. Craig Venter Institute
52	MiSeq	51367	HRV16_RNA_from_8.3e5 PFU	624436	403090	99.66	60.77	39.23	L24917.1
52	MiSeq	51368	HRV16_RNA_from_2.5e5 PFU	222524	427379	99.1	34.24	65.76	L24917.1
52	MiSeq	51369	HRV16_RNA_from_2.5e4 PFU	155604	374389	98.98	29.36	70.64	L24917.1
52	MiSeq	51370	HRV16_RNA_from_2.5e2 PFU	116165	319704	72.39	26.65	73.35	L24917.1
53	MiSeq	51485	HRV16_RNA_from_2.5e+1 PFU	1376	1609	35.37	46.1	53.9	L24917.1
53	MiSeq	51486	HRV16_RNA_from_2.5e +0PFU	2609	6213	4.16	29.57	70.43	L24917.1
53	MiSeq	51487	HRV16_RNA_from_2.5e -01PFU	0	462	0	0	100	L24917.1
53	MiSeq	51488	HRV16_RNA_from_2.5e -02PFU	0	136360	0	0	100	L24917.1
53	MiSeq	51489	HRV16_RNA_from_2.0e-01 PFU	1	1732999	0	0	100	L24917.1
53	MiSeq	51491	No template control	0	450188	0	0	100	L24917.1
52	MiSeq	51371	HRV14_RNA_from_1.3e6 PFU	375592	837229	99.79	30.97	69.03	L05355.1
52	MiSeq	51372	HRV14_RNA_from_2.5e5 PFU	152809	365030	99.78	29.51	70.49	L05355.1
52	MiSeq	51373	HRV14_RNA_from_2.5e4 PFU	164512	77911	99.79	67.86	32.14	L05355.1
52	MiSeq	51374	HRV14_RNA_from_2.5e3 PFU	196042	371922	99.71	34.52	65.48	L05355.1
52	MiSeq	51375	HRV14_RNA_from_2.5e2 PFU	89739	547260	95.9	14.09	85.91	L05355.1
52	MiSeq	51376	HRV14_RNA_from_2.5e1 PFU	29649	199771	36.86	12.92	87.08	L05355.1
53	MiSeq	51492	HRV14_RNA_from_2.5e +0PFU	0	705198	0	0	100	L05355.1
53	MiSeq	51493	HRV14_RNA_from_2.5e -01PFU	0	227989	0	0	100	L05355.1
53	MiSeq	51494	HRV14_RNA_from_2.5e -02PFU	0	140984	0	0	100	L05355.1
53	MiSeq	51495	HRV14_RNA_from_-2.00E-01	0	1702	0	0	100	L05355.1
53	MiSeq	51497	No template control	0	157866	0	0	100	L05355.1
52	HiSeq	51367	HRV16_RNA_from_8.3e5 PFU	4527391	3219916	99.71	58.44	41.56	L24917.1
52	HiSeq	51368	HRV16_RNA_from_2.5e5 PFU	1644374	3363358	99.12	32.84	67.16	L24917.1
52	HiSeq	51369	HRV16_RNA_from_2.5e4 PFU	989555	2569896	99.48	27.8	72.2	L24917.1
52	HiSeq	51370	HRV16_RNA_from_2.5e2 PFU	643589	2281153	55.8	22	78	L24917.1
53	HiSeq	51485	HRV16_RNA_from_2.5e+1 PFU	7856	12846	17.41	37.95	62.05	L24917.1
53	HiSeq	51486	HRV16_RNA_from_2.5e +0PFU	16206	34903	3.22	31.71	68.29	L24917.1
53	HiSeq	51487	HRV16_RNA_from_2.5e -01PFU	1	4313	0	0.02	99.98	L24917.1
53	HiSeq	51488	HRV16_RNA_from_2.5e -02PFU	1	1351658	0	0	100	L24917.1
53	HiSeq	51489	HRV16_RNA_from_2.0e-01 PFU	1	7475560	0	0	100	L24917.1
53	HiSeq	51491	No template control	0	854227	0	0	100	L24917.1
52	HiSeq	51371	HRV14_RNA_from_1.3e6 PFU	2864173	6233403	99.81	31.48	68.52	L05355.1
52	HiSeq	51372	HRV14_RNA_from_2.5e5 PFU	932275	2537220	99.79	26.87	73.13	L05355.1
52	HiSeq	51373	HRV14_RNA_from_2.5e4 PFU	1044558	533362	99.85	66.2	33.8	L05355.1
52	HiSeq	51374	HRV14_RNA_from_2.5e3 PFU	1082342	2604443	99.69	29.36	70.64	L05355.1
52	HiSeq	51375	HRV14_RNA_from_2.5e2 PFU	540460	3914458	86.23	12.13	87.87	L05355.1
52	HiSeq	51376	HRV14_RNA_from_2.5e1 PFU	111529	1071737	17.28	9.43	90.57	L05355.1
53	HiSeq	51492	HRV14_RNA_from_2.5e +0PFU	0	1826538	0	0	100	L05355.1
53	HiSeq	51493	HRV14_RNA_from_2.5e -01PFU	0	557433	0	0	100	L05355.1
53	HiSeq	51494	HRV14_RNA_from_2.5e -02PFU	0	1181624	0	0	100	L05355.1
53	HiSeq	51495	HRV14_RNA_from_-2.00E-01	0	15194	0	0	100	L05355.1
53	HiSeq	51497	No template control	0	615199	0	0	100	L05355.1
54	MiSeq	51864	HRV16_RNA_from_1.0e5 PFU	582451	647963	99.78	47.34	52.66	L24917.1
54	MiSeq	51865	HRV16_RNA_from_1.0e5 PFU	434787	771796	98.97	36.03	63.97	L24917.1
54	MiSeq	51866	HRV16_RNA_from_1.0e5 PFU	74938	2924610	98.23	2.5	97.5	L24917.1
54	MiSeq	51867	HRV16_RNA_from_1.0e5 PFU	180614	358823	98.89	33.48	66.52	L24917.1
54	MiSeq	51868	HRV16_RNA_from_1.0e5 PFU	242393	2326478	98.34	9.44	90.56	L24917.1
54	MiSeq	51869	HRV16_RNA_from_1.0e5 PFU	428395	591250	99.37	42.01	57.99	L24917.1
54	MiSeq	51870	HRV16_RNA_from_1.0e5 PFU	964842	4358192	99.16	18.13	81.87	L24917.1
54	MiSeq	51871	HRV16_RNA_from_1.0e5 PFU	563241	318387	98.96	63.89	36.11	L24917.1
54	MiSeq	51872	HRV16_RNA_from_1.0e5 PFU	302986	484676	99.66	38.47	61.53	L24917.1
54	MiSeq	51873	HRV16_RNA_from_1.0e5 PFU	52009	4982887	98.08	1.03	98.97	L24917.1
Bold=MiSeq run, BacID=sample number				Bar graphs represent relative signal for each column.
Pool	Platform	Bac ID	Sample_Info	reads mapped	reads unmapped	% of genome covered	% reads mapped	% reads unmapped	Selected Reference
Libraries prepared at the University of Wisconsin
52	MiSeq	51388	WNV A	103882	31945	99.91	76.48	23.52	AF404756.1
52	MiSeq	51389	WNV B	66789	15407	99.85	81.26	18.74	AF404756.1
52	MiSeq	51390	WNV C	44804	8862	99.88	83.49	16.51	AF404756.1
52	HiSeq	51388	WNV A	425389	133349	99.92	76.13	23.87	AF404756.1
52	HiSeq	51389	WNV B	322525	90897	99.85	78.01	21.99	AF404756.1
52	HiSeq	51390	WNV C	200707	39900	99.85	83.42	16.58	AF404756.1
53	MiSeq	51500	Elution Control	0	101733	0	0	100	AF404756.1
53	MiSeq	51515	1x10^6 Vero cells	23	2472574	2.7	0	100	AF404756.1
53	MiSeq	51516	1x10^6 Vero cells + 1 WNV infected Vero Cell	14	3311001	0	0	100	AF404756.1
53	MiSeq	51517	1x10^6 Vero cells + 10 WNV infected Vero Cells	10	4059227	0	0	100	AF404756.1
53	MiSeq	51518	1x10^6 Vero cells + 10^2 WNV infected Vero Cells	174	4443944	24.79	0	100	AF404756.1
53	MiSeq	51519	1x10^6 Vero cells + 10^3 WNV infected Vero Cells	677	2110613	69.57	0.03	99.97	AF404756.1
53	MiSeq	51520	1x10^6 Vero cells + 10^4 WNV infected Vero Cells	33569	3220988	99.85	1.03	98.97	AF404756.1
53	HiSeq	51500	Elution Control	1	340498	0	0	100	AF404756.1
53	HiSeq	51515	1x10^6 Vero cells	60	18891797	0.44	0	100	AF404756.1
53	HiSeq	51516	1x10^6 Vero cells + 1 WNV infected Vero Cell	43	11402241	0.44	0	100	AF404756.1
53	HiSeq	51517	1x10^6 Vero cells + 10 WNV infected Vero Cells	62	29651252	2.67	0	100	AF404756.1
53	HiSeq	51518	1x10^6 Vero cells + 10^2 WNV infected Vero Cells	1184	34656589	29.87	0	100	AF404756.1
53	HiSeq	51519	1x10^6 Vero cells + 10^3 WNV infected Vero Cells	1773	5383929	54.41	0.03	99.97	AF404756.1
53	HiSeq	51520	1x10^6 Vero cells + 10^4 WNV infected Vero Cells	241025	24677903	99.82	0.97	99.03	AF404756.1
55	MiSeq	51877	Mock Brain	26	3517985	2.55	0	100	AF404756.1
55	MiSeq	51878	Mock Spleen	60	2005436	15.63	0	100	AF404756.1
55	MiSeq	51879	Mock Liver	26	3146489	0.59	0	100	AF404756.1
55	MiSeq	51880	Brain + 10^2 WNV genomes	34	3037225	2.69	0	100	AF404756.1
55	MiSeq	51881	Spleen + 10^2 WNV genomes	46	6073803	8.7	0	100	AF404756.1
55	MiSeq	51882	Liver + 10^2 WNV genomes	1471	4234241	88.58	0.03	99.97	AF404756.1
55	MiSeq	51883	Brain + 10^4 WNV genomes	10325	5698384	94.25	0.18	99.82	AF404756.1
55	MiSeq	51884	Spleen + 10^4 WNV genomes	366	974386	48.43	0.04	99.96	AF404756.1
55	MiSeq	51885	Liver + 10^4 WNV genomes	334034	4588813	99.89	6.79	93.21	AF404756.1
55	MiSeq	51886	Brain + 10^6 WNV genomes	86362	2435691	99.87	3.42	96.58	AF404756.1
55	MiSeq	51887	Spleen + 10^6 WNV genomes	72876	3609660	99.98	1.98	98.02	AF404756.1
Bold=MiSeq run, BacID=sample number				Bar graphs represent relative signal for each column.
Pool	Platform	Bac ID	Sample_Info	reads mapped	reads unmapped	% of genome covered	% reads mapped	% reads unmapped	Selected Reference
Libraries prepared at the University of Maryland
53	MiSeq	51470	MERS_virion_RNA	175741	813913	70.02	17.76	82.24	KJ614529.1
53	MiSeq	51471	MERS_virion_RNA	27941	12645	84.74	68.84	31.16	KJ614529.1
53	MiSeq	51472	MERS_virion_RNA	71049	614316	34.85	10.37	89.63	KJ614529.1
53	MiSeq	51473	MERS_virion_RNA	1615	38046	33.25	4.07	95.93	KJ614529.1
53	MiSeq	51474	MERS_virion_RNA	6735	20241	26.5	24.97	75.03	KJ614529.1
53	MiSeq	51470_4	MERS_virion_RNA	276107	1506135	98.05	15.49	84.51	KJ614529.1
53	HiSeq	51470	MERS_virion_RNA	1170997	5590634	51.95	17.32	82.68	KJ614529.1
53	HiSeq	51471	MERS_virion_RNA	180281	79637	62.82	69.36	30.64	KJ614529.1
53	HiSeq	51472	MERS_virion_RNA	479017	3187997	24.93	13.06	86.94	KJ614529.1
53	HiSeq	51473	MERS_virion_RNA	14877	282515	19.39	5	95	KJ614529.1
53	HiSeq	51474	MERS_virion_RNA	48990	159463	17.26	23.5	76.5	KJ614529.1
54	MiSeq	51460_5	MERS_infected_cell_RNA	204162	4027616	87.77	4.82	95.18	KJ614529.1
Bold=MiSeq run, BacID=sample number				Bar graphs represent relative signal for each column.
Pool	Platform	Bac ID	Sample_Info	reads mapped	reads unmapped	% of genome covered	% reads mapped	% reads unmapped	Selected Reference
Libraries prepared at the USDA
52	MiSeq	51386	FMDV 1_virion_RNA	64643	4731	97.69	93.18	6.82	KF112887.1
52	MiSeq	51387	FMDV 2_virion_RNA	54297	3567	96.46	93.84	6.16	KF112887.1
52	HiSeq	51386	FMDV 1_virion_RNA	202710	15989	96.77	92.69	7.31	KF112887.1
52	HiSeq	51387	FMDV 2_virion_RNA	163448	9938	97.27	94.27	5.73	KF112887.1
54	MiSeq	51874	FMDV 3_virion_RNA	61008	11629	98.1	83.99	16.01	KF112887.1
54	MiSeq	51875	FMDV 4_virion_RNA	83340	7284	98.41	91.96	8.04	KF112887.1
54	MiSeq	51876	FMDV 5_virion_RNA	44637	30348	98.46	59.53	40.47	KF112887.1
78	MiSeq	54746	DHSSP_FMDVLR_00016	3722	5401	95.43	40.8	59.2	gi|697057916|gb|KM268898.1| Foot-and-mouth disease virus - type Asia 1 isolate TUR/13/2013
78	MiSeq	54747	DHSSP_FMDVLR_00017	5464	16583	94.68	24.78	75.22	gi|345654932|gb|HQ268524.1| Foot-and-mouth disease virus - type O isolate BHU_27/2004 polyprotein gene
78	MiSeq	54748	DHSSP_FMDVLR_00018	4677	179906	83.45	2.53	97.47	gi|697057916|gb|KM268898.1| Foot-and-mouth disease virus - type Asia 1 isolate TUR/13/2013
78	MiSeq	54749	DHSSP_FMDVLR_00019	35271	126568	95.76	21.79	78.21	gi|697057916|gb|KM268898.1| Foot-and-mouth disease virus - type Asia 1 isolate TUR/13/2013
78	MiSeq	54750	DHSSP_FMDVLR_00020	1261	175267	89.21	0.71	99.29	gi|351581700|gb|JN006719.1| Foot-and-mouth disease virus - type Asia 1 isolate As/SIN/PAK/L5/2008 polyprotein gene
78	MiSeq	54751	DHSSP_FMDVLR_00021	0	4	0	0	100	NONE SELECTED
78	MiSeq	54752	DHSSP_FMDVLR_00022	2643	280917	90.83	0.93	99.07	gi|345654932|gb|HQ268524.1| Foot-and-mouth disease virus - type O isolate BHU_27/2004 polyprotein gene
78	MiSeq	54753	DHSSP_FMDVLR_00023	20872	86700	92.93	19.4	80.6	gi|697057916|gb|KM268898.1| Foot-and-mouth disease virus - type Asia 1 isolate TUR/13/2013
78	MiSeq	54754	DHSSP_FMDVLR_00024	936	48503	64.47	1.89	98.11	gi|351581700|gb|JN006719.1| Foot-and-mouth disease virus - type Asia 1 isolate As/SIN/PAK/L5/2008 polyprotein gene
78	MiSeq	54755	DHSSP_FMDVLR_00025						NONE SELECTED
78	MiSeq	54756	DHSSP_FMDVLR_00026						NONE SELECTED
78	MiSeq	54757	DHSSP_FMDVLR_00027	28444	73582	96.66	27.88	72.12	gi|697057916|gb|KM268898.1| Foot-and-mouth disease virus - type Asia 1 isolate TUR/13/2013
78	MiSeq	54758	DHSSP_FMDVLR_00028	1985	9952	86.26	16.63	83.37	gi|345654932|gb|HQ268524.1| Foot-and-mouth disease virus - type O isolate BHU_27/2004 polyprotein gene
78	MiSeq	54759	DHSSP_FMDVLR_00029	18220	1546	98.23	92.18	7.82	gi|697057916|gb|KM268898.1| Foot-and-mouth disease virus - type Asia 1 isolate TUR/13/2013
78	MiSeq	54760	DHSSP_FMDVLR_00030	4457	85738	96.86	4.94	95.06	gi|351581700|gb|JN006719.1| Foot-and-mouth disease virus - type Asia 1 isolate As/SIN/PAK/L5/2008 polyprotein gene
78	MiSeq	54761	DHSSP_FMDVLR_00031	4627	120604	96.31	3.69	96.31	gi|351581700|gb|JN006719.1| Foot-and-mouth disease virus - type Asia 1 isolate As/SIN/PAK/L5/2008 polyprotein gene
78	MiSeq	54762	DHSSP_FMDVLR_00032	12403	139583	97.08	8.16	91.84	gi|351581700|gb|JN006719.1| Foot-and-mouth disease virus - type Asia 1 isolate As/SIN/PAK/L5/2008 polyprotein gene
78	MiSeq	54763	DHSSP_FMDVLR_00033	10271	123592	93.04	7.67	92.33	gi|697057916|gb|KM268898.1| Foot-and-mouth disease virus - type Asia 1 isolate TUR/13/2013
78	MiSeq	54764	DHSSP_FMDVLR_00034	6495	206397	94.12	3.05	96.95	gi|697057916|gb|KM268898.1| Foot-and-mouth disease virus - type Asia 1 isolate TUR/13/2013
78	MiSeq	54765	DHSSP_FMDVLR_00035	28261	9488	95.02	74.87	25.13	gi|351581706|gb|JN006722.1| Foot-and-mouth disease virus - type A isolate A/SIN/PAK/L4/2008 polyprotein gene
78	MiSeq	54766	DHSSP_FMDVLR_00036	4296	14161	70.44	23.28	76.72	gi|351581706|gb|JN006722.1| Foot-and-mouth disease virus - type A isolate A/SIN/PAK/L4/2008 polyprotein gene
78	MiSeq	54767	DHSSP_FMDVLR_00037	3085	14802	80.66	17.25	82.75	gi|351581700|gb|JN006719.1| Foot-and-mouth disease virus - type Asia 1 isolate As/SIN/PAK/L5/2008 polyprotein gene
78	MiSeq	54768	DHSSP_FMDVLR_00038	13929	10295	84.93	57.5	42.5	gi|697057916|gb|KM268898.1| Foot-and-mouth disease virus - type Asia 1 isolate TUR/13/2013
78	MiSeq	54769	DHSSP_FMDVLR_00039	10705	108709	93.5	8.96	91.04	gi|351581700|gb|JN006719.1| Foot-and-mouth disease virus - type Asia 1 isolate As/SIN/PAK/L5/2008 polyprotein gene
78	MiSeq	54770	DHSSP_FMDVLR_00040	3355	101876	83.63	3.19	96.81	gi|351581700|gb|JN006719.1| Foot-and-mouth disease virus - type Asia 1 isolate As/SIN/PAK/L5/2008 polyprotein gene
78	MiSeq	54771	DHSSP_FMDVLR_00041	220	3527	46.48	5.87	94.13	gi|697057916|gb|KM268898.1| Foot-and-mouth disease virus - type Asia 1 isolate TUR/13/2013
78	MiSeq	54772	DHSSP_FMDVLR_00042	9963	9904	89.54	50.15	49.85	gi|697057916|gb|KM268898.1| Foot-and-mouth disease virus - type Asia 1 isolate TUR/13/2013
78	MiSeq	54773	DHSSP_FMDVLR_00043	736	18864	71.98	3.76	96.24	gi|697057916|gb|KM268898.1| Foot-and-mouth disease virus - type Asia 1 isolate TUR/13/2013
78	MiSeq	54774	DHSSP_FMDVLR_00044	72	16786	18.62	0.43	99.57	gi|697057916|gb|KM268898.1| Foot-and-mouth disease virus - type Asia 1 isolate TUR/13/2013
78	MiSeq	54775	DHSSP_FMDVLR_00045	8758	143842	87.75	5.74	94.26	gi|697057916|gb|KM268898.1| Foot-and-mouth disease virus - type Asia 1 isolate TUR/13/2013
78	MiSeq	54776	DHSSP_FMDVLR_00046						NONE SELECTED
78	MiSeq	54777	DHSSP_FMDVLR_00047						NONE SELECTED
78	MiSeq	54778	DHSSP_FMDVLR_00048						NONE SELECTED
78	MiSeq	54779	DHSSP_FMDVLR_00049	8380	1246	82.34	87.06	12.94	gi|351581706|gb|JN006722.1| Foot-and-mouth disease virus - type A isolate A/SIN/PAK/L4/2008 polyprotein gene
78	MiSeq	54780	DHSSP_FMDVLR_00050	1910	19121	84.84	9.08	90.92	gi|351581700|gb|JN006719.1| Foot-and-mouth disease virus - type Asia 1 isolate As/SIN/PAK/L5/2008 polyprotein gene
78	MiSeq	54781	DHSSP_FMDVLR_00051						NONE SELECTED
78	MiSeq	54782	DHSSP_FMDVLR_00052	189	11437	42.31	1.63	98.37	gi|345654932|gb|HQ268524.1| Foot-and-mouth disease virus - type O isolate BHU_27/2004 polyprotein gene
78	MiSeq	54783	DHSSP_FMDVLR_00053	1537	76710	82.62	1.96	98.04	gi|697057916|gb|KM268898.1| Foot-and-mouth disease virus - type Asia 1 isolate TUR/13/2013
78	MiSeq	54784	DHSSP_FMDVLR_00054						NONE SELECTED
78	MiSeq	54785	DHSSP_FMDVLR_00055	1196	100170	81.39	1.18	98.82	gi|697057916|gb|KM268898.1| Foot-and-mouth disease virus - type Asia 1 isolate TUR/13/2013
78	MiSeq	54786	DHSSP_FMDVLR_00056	3546	619	84.52	85.14	14.86	gi|351581706|gb|JN006722.1| Foot-and-mouth disease virus - type A isolate A/SIN/PAK/L4/2008 polyprotein gene
78	MiSeq	54787	DHSSP_FMDVLR_00057	1511	6597	89.2	18.64	81.36	gi|697057916|gb|KM268898.1| Foot-and-mouth disease virus - type Asia 1 isolate TUR/13/2013
78	MiSeq	54788	DHSSP_FMDVLR_00058	477	110923	46.96	0.43	99.57	gi|351581700|gb|JN006719.1| Foot-and-mouth disease virus - type Asia 1 isolate As/SIN/PAK/L5/2008 polyprotein gene
78	MiSeq	54789	DHSSP_FMDVLR_00059	168	35628	19.02	0.47	99.53	gi|697057916|gb|KM268898.1| Foot-and-mouth disease virus - type Asia 1 isolate TUR/13/2013
78	MiSeq	54790	DHSSP_FMDVLR_00060	222	195	35.36	53.24	46.76	gi|697057916|gb|KM268898.1| Foot-and-mouth disease virus - type Asia 1 isolate TUR/13/2013
78	MiSeq	54791	DHSSP_FMDVLR_00061	390	24884	74.13	1.54	98.46	gi|351581700|gb|JN006719.1| Foot-and-mouth disease virus - type Asia 1 isolate As/SIN/PAK/L5/2008 polyprotein gene
78	MiSeq	54792	DHSSP_FMDVLR_00062	10194	42767	91.34	19.25	80.75	gi|697057916|gb|KM268898.1| Foot-and-mouth disease virus - type Asia 1 isolate TUR/13/2013
78	MiSeq	54793	DHSSP_FMDVLR_00063	1111	89950	68.36	1.22	98.78	gi|555431482|gb|KC440882.1| Foot-and-mouth disease virus - type A isolate EGY 1/2012
78	MiSeq	54794	DHSSP_FMDVLR_00064	927	10584	90.34	8.05	91.95	gi|697057916|gb|KM268898.1| Foot-and-mouth disease virus - type Asia 1 isolate TUR/13/2013
78	MiSeq	54795	DHSSP_FMDVLR_00065	840	67439	78.61	1.23	98.77	gi|697057916|gb|KM268898.1| Foot-and-mouth disease virus - type Asia 1 isolate TUR/13/2013
78	MiSeq	54796	DHSSP_FMDVLR_00066	328	9705	45.54	3.27	96.73	gi|697057916|gb|KM268898.1| Foot-and-mouth disease virus - type Asia 1 isolate TUR/13/2013
78	MiSeq	54797	DHSSP_FMDVLR_00067	3059	68980	78.05	4.25	95.75	gi|345654932|gb|HQ268524.1| Foot-and-mouth disease virus - type O isolate BHU_27/2004 polyprotein gene
78	MiSeq	54798	DHSSP_FMDVLR_00068	2028	13750	73.39	12.85	87.15	gi|351581706|gb|JN006722.1| Foot-and-mouth disease virus - type A isolate A/SIN/PAK/L4/2008 polyprotein gene
78	MiSeq	54799	DHSSP_FMDVLR_00069	1314	40922	71.08	3.11	96.89	gi|351581700|gb|JN006719.1| Foot-and-mouth disease virus - type Asia 1 isolate As/SIN/PAK/L5/2008 polyprotein gene
78	MiSeq	54800	DHSSP_FMDVLR_00070	0	2	0	0	100	NONE SELECTED
78	MiSeq	54801	DHSSP_FMDVLR_00071	102	42343	38.92	0.24	99.76	gi|351581700|gb|JN006719.1| Foot-and-mouth disease virus - type Asia 1 isolate As/SIN/PAK/L5/2008 polyprotein gene
78	MiSeq	54802	DHSSP_FMDVLR_00072	2873	2599	87.1	52.5	47.5	gi|697057916|gb|KM268898.1| Foot-and-mouth disease virus - type Asia 1 isolate TUR/13/2013
78	MiSeq	54803	DHSSP_FMDVLR_00073	4197	6528	93.11	39.13	60.87	gi|345654932|gb|HQ268524.1| Foot-and-mouth disease virus - type O isolate BHU_27/2004 polyprotein gene
78	MiSeq	54804	DHSSP_FMDVLR_00074	20	2575	4.78	0.77	99.23	gi|351581700|gb|JN006719.1| Foot-and-mouth disease virus - type Asia 1 isolate As/SIN/PAK/L5/2008 polyprotein gene
78	MiSeq	54805	DHSSP_FMDVLR_00075						NONE SELECTED
78	MiSeq	54806	DHSSP_FMDVLR_00076	0	1	0	0	100	NONE SELECTED
78	MiSeq	54807	DHSSP_FMDVLR_00077	10	14	2.29	41.67	58.33	gi|380846204|gb|JF749841.1| Foot-and-mouth disease virus - type A isolate Turkey/2006 polyprotein gene
78	MiSeq	54808	DHSSP_FMDVLR_00078	3	19	0	13.64	86.36	gi|697057916|gb|KM268898.1| Foot-and-mouth disease virus - type Asia 1 isolate TUR/13/2013
78	MiSeq	54809	DHSSP_FMDVLR_00079	4	66	0.26	5.71	94.29	gi|697057916|gb|KM268898.1| Foot-and-mouth disease virus - type Asia 1 isolate TUR/13/2013
78	MiSeq	54810	DHSSP_FMDVLR_00080	84	911	23.89	8.44	91.56	gi|351581700|gb|JN006719.1| Foot-and-mouth disease virus - type Asia 1 isolate As/SIN/PAK/L5/2008 polyprotein gene
78	MiSeq	54811	DHSSP_FMDVLR_00081						NONE SELECTED
78	MiSeq	54812	DHSSP_FMDVLR_00082	2	28	0	6.67	93.33	gi|555431482|gb|KC440882.1| Foot-and-mouth disease virus - type A isolate EGY 1/2012
78	MiSeq	54813	DHSSP_FMDVLR_00083						NONE SELECTED
78	MiSeq	54814	DHSSP_FMDVLR_00084	18	39	5.09	31.58	68.42	gi|351581700|gb|JN006719.1| Foot-and-mouth disease virus - type Asia 1 isolate As/SIN/PAK/L5/2008 polyprotein gene
78	MiSeq	54815	DHSSP_FMDVLR_00085	2	39	0	4.88	95.12	gi|697057864|gb|KM268895.1| Foot-and-mouth disease virus - type O isolate TUR/12/2013
78	MiSeq	54816	DHSSP_FMDVLR_00086	472	7938	63.8	5.61	94.39	gi|351581700|gb|JN006719.1| Foot-and-mouth disease virus - type Asia 1 isolate As/SIN/PAK/L5/2008 polyprotein gene
78	MiSeq	54817	DHSSP_FMDVLR_00087	0	1	0	0	100	NONE SELECTED
78	MiSeq	54818	DHSSP_FMDVLR_00088	34588	17092	91.96	66.93	33.07	gi|697057916|gb|KM268898.1| Foot-and-mouth disease virus - type Asia 1 isolate TUR/13/2013
78	MiSeq	54819	DHSSP_FMDVLR_00089	613	2354	71.6	20.66	79.34	gi|697057916|gb|KM268898.1| Foot-and-mouth disease virus - type Asia 1 isolate TUR/13/2013
78	MiSeq	54820	DHSSP_FMDVLR_00090	47706	3098	91.74	93.9	6.1	gi|351581706|gb|JN006722.1| Foot-and-mouth disease virus - type A isolate A/SIN/PAK/L4/2008 polyprotein gene
78	MiSeq	54821	DHSSP_FMDVLR_00091	4588	4017	75.1	53.32	46.68	gi|351581706|gb|JN006722.1| Foot-and-mouth disease virus - type A isolate A/SIN/PAK/L4/2008 polyprotein gene
78	MiSeq	54822	DHSSP_FMDVLR_00092	365	10873	51.74	3.25	96.75	gi|697057916|gb|KM268898.1| Foot-and-mouth disease virus - type Asia 1 isolate TUR/13/2013
78	MiSeq	54823	DHSSP_FMDVLR_00093	9106	509	73.73	94.71	5.29	gi|351581706|gb|JN006722.1| Foot-and-mouth disease virus - type A isolate A/SIN/PAK/L4/2008 polyprotein gene
78	MiSeq	54824	DHSSP_FMDVLR_00094	1616	161593	73.36	0.99	99.01	gi|697057916|gb|KM268898.1| Foot-and-mouth disease virus - type Asia 1 isolate TUR/13/2013
78	MiSeq	54825	DHSSP_FMDVLR_00095	818	309802	53.19	0.26	99.74	gi|697057916|gb|KM268898.1| Foot-and-mouth disease virus - type Asia 1 isolate TUR/13/2013
78	MiSeq	54826	DHSSP_FMDVLR_00096	1301	162301	83.42	0.8	99.2	gi|351581700|gb|JN006719.1| Foot-and-mouth disease virus - type Asia 1 isolate As/SIN/PAK/L5/2008 polyprotein gene
78	MiSeq	54827	DHSSP_FMDVLR_00097	3483	1491	92.62	70.02	29.98	gi|697057916|gb|KM268898.1| Foot-and-mouth disease virus - type Asia 1 isolate TUR/13/2013
78	MiSeq	54828	DHSSP_FMDVLR_00098	4080	29217	73.65	12.25	87.75	gi|351581706|gb|JN006722.1| Foot-and-mouth disease virus - type A isolate A/SIN/PAK/L4/2008 polyprotein gene
78	MiSeq	54829	DHSSP_FMDVLR_00099	2735	356	87.81	88.48	11.52	gi|697057916|gb|KM268898.1| Foot-and-mouth disease virus - type Asia 1 isolate TUR/13/2013
78	MiSeq	54830	DHSSP_FMDVLR_00100	1123	91	51.49	92.5	7.5	gi|351581706|gb|JN006722.1| Foot-and-mouth disease virus - type A isolate A/SIN/PAK/L4/2008 polyprotein gene
78	MiSeq	54831	DHSSP_FMDVLR_00101	776	103808	63.68	0.74	99.26	gi|351581700|gb|JN006719.1| Foot-and-mouth disease virus - type Asia 1 isolate As/SIN/PAK/L5/2008 polyprotein gene
78	MiSeq	54832	DHSSP_FMDVLR_00102	1442	62109	53.54	2.27	97.73	gi|697057916|gb|KM268898.1| Foot-and-mouth disease virus - type Asia 1 isolate TUR/13/2013
78	MiSeq	54833	DHSSP_FMDVLR_00103	67	348	21.45	16.14	83.86	gi|351581700|gb|JN006719.1| Foot-and-mouth disease virus - type Asia 1 isolate As/SIN/PAK/L5/2008 polyprotein gene
Bold=MiSeq run, BacID=sample number				Bar graphs represent relative signal for each column.
Pool	Platform	Bac ID	Sample_Info	reads mapped	reads unmapped	% of genome covered	% reads mapped	% reads unmapped	Selected Reference
Libraries prepared at UNC-CH
79	MiSeq	54834	DHSSP_AVMH_00001	904397	12978	99.78	98.59	1.41	pJM6-3-CHIKV 181/25-mkate
79	MiSeq	54835	DHSSP_AVMH_00002	178409	28791	99.79	86.1	13.9	pJM6-3-CHIKV 181/25-mkate
79	MiSeq	54836	DHSSP_AVMH_00003	1215996	15087	99.73	98.77	1.23	pJM6-3-CHIKV 181/25-mkate
79	MiSeq	54837	DHSSP_AVMH_00004	553708	115198	99.73	82.78	17.22	pJM6-3-CHIKV 181/25-mkate
79	MiSeq	54838	DHSSP_AVMH_00005	651900	142475	99.85	82.06	17.94	pJM6-3-CHIKV 181/25-mkate
79	MiSeq	54839	DHSSP_AVMH_00006	1004931	24731	99.78	97.6	2.4	pJM6-3-CHIKV 181/25-mkate
79	MiSeq	54840	DHSSP_AVMH_00007	1184833	38539	99.85	96.85	3.15	pJM6-3-CHIKV 181/25-mkate
79	MiSeq	54841	DHSSP_AVMH_00008	666610	73269	99.48	90.1	9.9	pJM6-3-CHIKV 181/25-mkate
79	MiSeq	54842	DHSSP_AVMH_00009	555558	61759	99.67	90	10	pJM6-3-CHIKV 181/25-mkate
79	MiSeq	54843	DHSSP_AVMH_00010	908997	34891	99.8	96.3	3.7	pJM6-3-CHIKV 181/25-mkate
79	MiSeq	54844	DHSSP_AVMH_00011	566041	13495	99.85	97.67	2.33	pJM6-3-CHIKV 181/25-mkate
79	MiSeq	54845	DHSSP_AVMH_00012	1429454	52115	99.8	96.48	3.52	pJM6-3-CHIKV 181/25-mkate
79	MiSeq	54846	DHSSP_AVMH_00013	1738207	28611	99.84	98.38	1.62	pJM6-3-CHIKV 181/25-mkate
79	MiSeq	54847	DHSSP_AVMH_00014	937849	82128	99.69	91.95	8.05	pJM6-3-CHIKV 181/25-mkate
79	MiSeq	54848	DHSSP_AVMH_00015	661971	25796	99.66	96.25	3.75	pJM6-3-CHIKV 181/25-mkate
79	MiSeq	54849	DHSSP_AVMH_00016	1594823	42946	99.77	97.38	2.62	pJM6-3-CHIKV 181/25-mkate
79	MiSeq	54850	DHSSP_AVMH_00017	693092	166547	99.62	80.63	19.37	pJM6-3-CHIKV 181/25-mkate
79	MiSeq	54851	DHSSP_AVMH_00018	82006	11667	99.34	87.54	12.46	pJM6-3-CHIKV 181/25-mkate
79	MiSeq	54852	DHSSP_AVMH_00019	30031	6674	98.52	81.82	18.18	pJM6-3-CHIKV 181/25-mkate
79	MiSeq	54853	DHSSP_AVMH_00020	857745	92120	99.84	90.3	9.7	pJM6-3-CHIKV 181/25-mkate
79	MiSeq	54854	DHSSP_AVMH_00021	1812307	88050	99.77	95.37	4.63	pJM6-3-CHIKV 181/25-mkate
79	MiSeq	54855	DHSSP_AVMH_00022	1215528	294808	99.83	80.48	19.52	pJM6-3-CHIKV 181/25-mkate
79	MiSeq	54856	DHSSP_AVMH_00023	1417918	24964	99.85	98.27	1.73	pJM6-3-CHIKV 181/25-mkate
79	MiSeq	54857	DHSSP_AVMH_00024	827913	71827	99.83	92.02	7.98	pJM6-3-CHIKV 181/25-mkate
79	MiSeq	54858	DHSSP_AVMH_00025	647958	180186	99.78	78.24	21.76	pJM6-3-CHIKV 181/25-mkate
